# Supplementary material for: Thermoresponsive Dual-Structured Gel Emulsions Stabilized by Glycyrrhizic Acid Nanofibrils in Combination with Monoglyceride Crystals
Source: Molecules. 2022 Oct 3;27(19):6542. doi: 10.3390/molecules27196542 (PMC9573016; doi:10.3390/molecules27196542)
Supplement: Supplementary file 1 [file molecules-27-06542-s001.zip]

Archive with 1 entries (1 files):
- molecules-1942366-supplementary.pdf
